# Supplementary material for: Evaluating the Effect of Deficit Irrigation on Yield and Water Use Efficiency of Drip Irrigation Cotton under Film in Xinjiang Based on Meta-Analysis
Source: Plants (Basel). 2024 Feb 26;13(5):640. doi: 10.3390/plants13050640 (PMC10935209; doi:10.3390/plants13050640)
Supplement: Supplementary file 1 [file plants-13-00640-s001.zip]

Archive with 2 entries (2 files):
- Supplementary material.pdf
- supplementary material.xlsx
